# Supplementary material for: Gender Differences in the Protective Effects of Social Participation on Depressive Symptom Trajectories Among Middle-Aged and Older Adults in China: A Nationwide Longitudinal Study
Source: Healthcare (Basel). 2026 Jun 25;14(13):1845. doi: 10.3390/healthcare14131845 (PMC13361681; doi:10.3390/healthcare14131845)
Supplement: Supplementary file 1 [file healthcare-14-01845-s001.zip]

Archive with 1 entries (1 files):
- healthcare-4320118-supplementary.pdf
